# Supplementary material for: β-lactam Resistance in Pseudomonas aeruginosa: Current Status, Future Prospects
Source: Pathogens. 2021 Dec 18;10(12):1638. doi: 10.3390/pathogens10121638 (PMC8706265; doi:10.3390/pathogens10121638)
Supplement: Supplementary file 1 [file pathogens-10-01638-s001.zip]

Archive with 1 entries (1 files):
- pathogens-1468556-supplementary.pdf
